# Supplementary material for: Prevalence of Bacterial Pathogens Isolated from Canines with Pyoderma and Otitis Externa in Korea: A Systematic Review and Meta-Analysis
Source: Vet Sci. 2024 Dec 16;11(12):656. doi: 10.3390/vetsci11120656 (PMC11680266; doi:10.3390/vetsci11120656)
Supplement: Supplementary file 1 [file vetsci-11-00656-s001.zip]

Archive with 15 entries (12 files):
- vetsci-3323212 - Supplementary material/
- vetsci-3323212 - Supplementary material/Figure S1.jpg
- vetsci-3323212 - Supplementary material/Table S1.pdf
- vetsci-3323212 - Supplementary material/Table S2.xlsx
- vetsci-3323212 - Supplementary material/Table S3.xlsx
- vetsci-3323212 - Supplementary material/Table S4.xlsx
- vetsci-3323212 - Supplementary material/~$Table S3.xlsx
- __MACOSX/
- __MACOSX/vetsci-3323212 - Supplementary material/
- __MACOSX/vetsci-3323212 - Supplementary material/._Figure S1.jpg
- __MACOSX/vetsci-3323212 - Supplementary material/._Table S1.docx
- __MACOSX/vetsci-3323212 - Supplementary material/._Table S2.xlsx
- __MACOSX/vetsci-3323212 - Supplementary material/._Table S3.xlsx
- __MACOSX/vetsci-3323212 - Supplementary material/._Table S4.xlsx
- __MACOSX/vetsci-3323212 - Supplementary material/._~$Table S3.xlsx
