# Supplementary material for: Prevalence of Bacterial Pathogens Isolated from Canines with Pyoderma and Otitis Externa in Korea: A Systematic Review and Meta-Analysis
Source: Vet Sci. 2024 Dec 16;11(12):656. doi: 10.3390/vetsci11120656 (PMC11680266; doi:10.3390/vetsci11120656)
Supplement: Supplementary file 1 [file vetsci-11-00656-s001.zip › vetsci-3323212 - Supplementary material/Table S2.xlsx]

## Sheet: Sheet1
Table S2. Quality assessment of the included studies in the meta-analysis of the prevalence of bacterial pathogens in dogs with pyoderma and/or otitis externa in Korea.
Study #	Study	Quality criteria for data scoring					Total score	Study Quality
		1. Diagnostic method clearly described	2. Sampling method clearly described	3. Indication of the sampling year	4. Random sampling	5. Indication of essential characteristics of study subjects (age, gender)
1	Kim, T. J., et al. 2005	1	1	1	1	1	5	High
2	Yoon, et al. 2010	1	1	1	1	0	4	High
3	Yoo, et al. 2010	1	1	1	1	0	4	High
4	Jo, et al. 2012	1	1	0	1	1	4	High
5	Awji, et al. 2012	1	1	1	1	1	5	High
6	Song, C. Y., et al. 2013	1	1	1	1	0	4	High
7	Kang, et al. 2017	1	1	1	1	0	4	High
8	Park, J. H., et al. 2018	1	1	1	1	1	5	High
9	Hyun, et al. 2018	1	1	1	1	0	4	High
10	Lee, G. Y., et al. 2019	1	1	1	1	0	4	High
11	Kim, K. M., et al. 2019	1	1	1	1	0	4	High
12	Lee, C. H., et al. 2019	1	1	1	1	0	4	High
13	Song, S. Y., et al. 2020	1	1	1	1	0	4	High
14	Lim, et al. 2020	1	1	1	1	0	4	High
15	Lee, G. Y., et al. 2020a	1	1	1	1	0	4	High
16	Lee, G. Y., et al. 2020b	1	1	1	1	0	4	High
17	Kang, J. H., et al. 2020a	1	1	1	1	0	4	High
18	Kang, J. H., et al. 2020b	1	1	0	1	0	3	Medium
19	Park, Y., et al. 2020	1	1	1	1	0	4	High
20	Sum, et al. 2020	1	1	1	1	0	4	High
21	Jin, et al. 2021	1	1	1	1	0	4	High
22	Moon, et al. 2022	1	1	1	1	1	5	High
23	Kwon, J., et al. 2022a	1	1	0	1	0	3	Medium
24	Kwon, J., et al. 2022b	1	1	0	1	0	3	Medium
25	Kim, E. J., et al. 2022	1	1	1	1	0	4	High
26	Cho, et al. 2022	1	1	1	1	0	4	High
27	Lee, G. Y., et al. 2023	1	1	0	1	0	3	Medium
28	Choi, et al. 2023	1	1	1	1	1	5	High
29	Park, S. Y., et al. 2023	1	1	0	1	0	3	Medium
