# Supplementary material for: Prevalence of Bacterial Pathogens Isolated from Canines with Pyoderma and Otitis Externa in Korea: A Systematic Review and Meta-Analysis
Source: Vet Sci. 2024 Dec 16;11(12):656. doi: 10.3390/vetsci11120656 (PMC11680266; doi:10.3390/vetsci11120656)
Supplement: Supplementary file 1 [file vetsci-11-00656-s001.zip › vetsci-3323212 - Supplementary material/Table S3.xlsx]

## Sheet: Table S3
Table S3. Descriptive characteristics of eligible studies included in the meta-analysis of the prevalence of bacterial pathogens in dogs with pyoderma and/or otitis externa in Korea.
Study #	Author/Year	Title	Publication year	Sampling year	Sampling location	Dog's status	Dog's age	Dog's gender	Sampling method	Diagnostic method	Type of infection	Total canine patients	Diagnosed bacteria	Total bacterial isolates recovered from infected canines	Positive isolates per species
1	Kim, T. J., et al. 2005	Investigations into the basis of chloramphenicol and tetracycline resistance in Staphylococcus intermedius isolates from cases of pyoderma in dogs	2005	2002	Gwangju	Pet	2 months-8 years	NR	Swabbing	Biochemical tests and PCR	Pyoderma	202	Staphylococcus intermedius	160	160
2	Yoon, et al. 2010	Antibiotic Resistance Profiles of Staphylococcus pseudintermedius Isolates from Canine Patients in Korea	2010	2006-2008	Seoul	Pet	NR	NR	Swabbing	Biochemical tests and PCR	Pyoderma and otitis externa	121	Staphylococcus pseudintermedius	124	74
3	Yoo, et al. 2010	High prevalence of Fluoroquinolone- and Methicillin-resistant Staphylococcus pseudintermedius isolates from canine pyoderma and otitis externa in veterinary teaching hospital	2010	2006-2008	Seoul	Pet	NR	NR	Swabbing	Biochemical tests and PCR	Pyoderma	56	Staphylococcus pseudintermedius	74	74
											Otitis externa	18
4	Jo, et al. 2012	High prevalence of Enterococcus spp. from dogs with otitis externa	2012	NR	Daejeon	Pet	Under 1 year to over 1 years	Both	Swabbing	Biochemical tests and PCR	Otitis externa	68	Enterococcus faecalis	33	12
													Enterococcus faecium		4
													Enterococcus avium		1
													Staphylococcus aureus		8
													Staphylococcus pseudintermedius		7
													Staphylococcus canis		1
5	Awji, et al. 2012	The in vitro activity of 15 antimicrobial agents against bacterial isolates from dogs	2012	2006-2008	Daegu	Pet	Adult and juvenile	Both	Swabbing	Biochemical tests and PCR	Pyoderma and otitis externa	67	Staphylococcus pseudintermedius	67	67
													Staphylococcus aureus		34
6	Song, C. Y., et al. 2013	In vitro efficacy of the essential oil from Leptospermum scoparium (manuka) on antimicrobial susceptibility and biofilm formation in Staphylococcus pseudintermedius isolates from dogs	2013	2009-2011	Seoul	Pet	NR	NR	Not reported	Biochemical tests and PCR	Pyoderma	34	Staphylococcus pseudintermedius	50	50
											Otitis externa	16
7	Kang, et al. 2017	Clonal distribution of methicillin-resistant Staphylococcus pseudintermedius isolates from skin infection of dogs in Korea	2017	2011-2015	Seoul	Pet	NR	NR	Swabbing	Biochemical tests and PCR	Pyoderma	136	Staphylococcus pseudintermedius	186	143
													Staphylococcus schleiferi		20
													Staphylococcus aureus		13
													Staphylococcus hyicus		1
													Staphylococcus chromogenes		1
											Otitis externa	50	Staphylococcus sciuri		1
													Staphylococcus simulans		1
													Staphylococcus parasanguinis		1
													Staphylococcus haemolyticus		1
													Staphylococcus hominis		1
8	Park, J. H., et al. 2018	Low prevalence of mupirocin resistance in Staphylococcus pseudintermedius isolates from canine pyoderma in Korea	2018	2010-2016	Seoul	Pet	NR	66 males, 44 females	Swabbing	PCR	Pyoderma	110	Staphylococcus pseudintermedius	110	110
9	Hyun, et al. 2018	Identification of VIM-2 metallo-β-lactamase-producing Pseudomonas aeruginosa isolated from dogs with pyoderma and otitis in Korea	2018	2013-2017	Seoul	Pet	NR	NR	Not reported	Biochemical tests and PCR	Pyoderma	18	Pseudomonas aeruginosa	80	80
											Otitis externa	62
10	Lee, G. Y., et al. 2019	Carriage of Staphylococcus schleiferi from canine otitis externa: antimicrobial resistance profiles and virulence factors associated with skin infection	2019	2017-2018	Seoul	Pet	NR	NR	Swabbing	Biochemical tests and PCR	Otitis externa	38	Staphylococcus pseudintermedius	49	26
													Staphylococcus aureus		1
													Staphylococcus schleiferi		19
													Staphylococcus capitis		2
													Staphylococcus epidermidis		1
11	Kim, K. M., et al. 2019	A monitoring survey on antimicrobial resistance of bacterial isolates from companion dogs in Incheon	2019	2017	Incheon	Pet & Abandoned	NR	NR	Swabbing	Biochemical tests and PCR	Otitis externa	85	Staphylococcus pseudintermedius	85	85
12	Lee, C. H., et al. 2019	Characterization of Methicillin-Resistant Staphylococcus pseudintermedius Isolated from Dogs in Veterinary Hospitals in Korea	2019	2012-2016	Seoul	Pet	NR	NR	Swabbing	Biochemical tests and PCR	Both Otitis and Pyoderma	57	Staphylococcus pseudintermedius	57	50
13	Song, S. Y., et al. 2020	In vitro antibacterial activity of the manuka essential oil from Leptospermum scoparium combined with Tris-EDTA against Gram-negative bacterial isolates from dogs with otitis externa	2020	2013-2017	Seoul	Pet	NR	NR	Swabbing	Biochemical tests	Otitis externa	53	Pseudomonas aeruginosa	53	30
													Escherichia coli		8
													Klebsiella pneumoniae		5
													Proteus mirabillis		10
14	Lim, et al. 2020	Identification of fusidic acid resistance in clinical isolates of Staphylococcus pseudintermedius from dogs in Korea	2020	2017-2018	Seoul	Pet	NR	NR	Swabbing	Biochemical tests and PCR	Pyoderma	36	Staphylococcus pseudintermedius	52	52
											Otitis externa	16
15	Lee, G. Y., et al. 2020a	Comparative assessment of genotypic and phenotypic correlates of Staphylococcus pseudintermedius strains isolated from dogs with otitis externa and healthy dogs	2020	2016-2017	Anseong	Pet	NR	NR	Swabbing	Biochemical tests and PCR	Otitis externa	38	Staphylococcus pseudintermedius	26	26
16	Lee, G. Y., et al. 2020b	Complete genome sequence of a methicillin-resistant Staphylococcus schleiferi strain from canine otitis externa in Korea	2020	2017	Seongnam	Pet	NR	NR	Swabbing	Biochemical tests and PCR	Otitis externa	1	Staphylococcus schleiferi	1	1
17	Kang, J. H., et al. 2020a	First detection of multiresistance pRE25-like elements from Enterococcus spp. in Staphylococcus pseudintermedius isolated from canine pyoderma	2020	2017-2018	Seoul	Pet	NR	NR	Swabbing	Biochemical tests and PCR	Pyoderma	46	Staphylococcus pseudintermedius	46	46
18	Kang, J. H., et al. 2020b	One health approach to genetic relatedness in SCCmec between methicillin-resistant Staphylococcus isolates from companion dogs with pyoderma and their owners	2020	NR	Seoul	Pet	NR	NR	Swabbing	Biochemical tests and PCR	Pyoderma	31	Staphylococcus pseudintermedius	31	25
													Staphylococcus schleiferi		7
													Staphylococcus warneri		1
													Staphylococcus cohnii		1
19	Park, Y., et al. 2020	Antimicrobial resistance and novel mutations detected in the gyrA and parC genes of Pseudomonas aeruginosa strains isolated from companion dogs	2020	2017-2018	Seoul	Pet	NR	NR	Swabbing	Biochemical tests and PCR	Otitis externa	41	Pseudomonas aeruginosa	41	41
20	Sum, et al. 2020	High-level mupirocin resistance in Gram-positive bacteria isolated from diseased companion animals	2020	2017-2019	Seoul	Pet	NR	NR	Swabbing	Biochemical tests and PCR	Both Otitis and Pyoderma	14	Staphylococcus haemolyticus	14	5
													Staphylococcus pseudintermedius		2
													Staphylococcus epidermidis		3
													Staphylococcus intermedius		1
													Corynebacterium auriscanis		3
21	Jin, et al. 2021	In vitro antimicrobial activity of cold atmospheric microwave plasma against bacteria causing canine skin and ear infections	2021	2014-2015	Seoul	Pet	NR	NR	Swabbing	Biochemical tests and PCR	Pyoderma	24	Staphylococcus pseudintermedius	40	40
											Otitis externa	16
22	Moon, et al. 2022	Bacterial Prevalence in Skin, Urine, Diarrheal Stool, and Respiratory Samples from Dogs	2022	2018-2019	Gimcheon	Pet	<1 to >15 years	NR	Swabbing	Biochemical tests and PCR	Dermatitis	1761	Staphylococcus pseudintermedius	1761	864
													Staphylococcus schleiferi		311
													Staphylococcus epidermidis		20
													Staphylococcus haemolyticus		16
													Escherichia coli		117
													Proteus mirabilis		75
													Enterococcus faecalis		36
													Streptococcus canis		16
													Pseudomonas aeruginosa		118
													Corynebacterium auriscanis		18
23	Kwon, J., et al. 2022a	Antimicrobial Resistance and Virulence Factors of Proteus mirabilis Isolated from Dog with Chronic Otitis Externa	2022	NR	Seoul	Pet	NR	NR	Swabbing	Biochemical tests and PCR	Otitis externa	60	Proteus mirabilis	32	32
24	Kwon, J., et al. 2022b	Antibiotic Resistance and Species Profile of Enterococcus Species in Dogs with Chronic Otitis Externa	2022	NR	Seoul	Pet	NR	NR	Swabbing	Biochemical tests	Otitis externa	214	Enterococcus faecalis	197	96
													Enterococcus faecium		42
													Enterococcus casseliflavus		23
													Enterococcus hirae		21
													Enterococcus avium		7
													Enterococcus gallinarum		5
													Enterococcus canintestini		2
													Enterococcus durans		1
25	Kim, E. J., et al. 2022	In vitro antibacterial and antibiofilm effects of cold atmospheric microwave plasma against Pseudomonas aeruginosa causing canine skin and ear infections	2022	2017-2021	Seoul	Pet	NR	NR	Swabbing	Biochemical tests	Pyoderma	12	Pseudomonas aeruginosa	30	30
											Otitis externa	18
26	Cho, et al. 2022	Antimicrobial resistance and virulence factors in staphylococci isolated from canine otitis externa	2022	2019-2020	Daegu	Pet	NR	NR	Swabbing	Biochemical tests and PCR	Otitis externa	295	Klebsiella oxytoca	294	2
													Klebsiella pneumoniae		2
													Enterobacter aerogenes		1
													Escherichia coli		23
													Morganella morganii		1
													Proteus mirabilis		20
													Seratia marcescens		5
													Enterococcus faecalis		8
													Enterococcus faecium		1
													Pseudomonas aeruginosa		60
													Pseudomonas lutea		2
													Pseudomonas putida		1
													Pseudomonas stutzeri		1
													Staphylococcus aureus		6
													Staphylococcus caprae		5
													Staphylococcus chromogenes		1
													Staphylococcus epidermis		4
													Staphylococcus hemolyticus		1
													Staphylococcus hominis		5
													Staphylococcus lentus		1
													Staphylococcus lugdunenis		1
													Staphylococcus pseudintermedius		94
													Staphylococcus saprophyticus		1
													Staphylococcus schleiferi		25
													Staphylococcus warneri		1
													Sphingomonas paucimobilis		5
													Kocuria kristinae		3
													K. rosea		3
													Granulicatella elegans		3
													Corynebacterium auriscanis		2
													Micrococcus luteus		2
													Streptococcus parasanguinis		2
													Alloiococcus otitis		1
													Pasteurella canis		1
27	Lee, G. Y., et al. 2023	Detection and characterization of potential virulence determinants in Staphylococcus pseudintermedius and S. schleiferi strains isolated from canine otitis externa in Korea	2023	NR	Seoul	Pet	NR	NR	Swabbing	Biochemical tests and PCR	Otitis externa	45	Staphylococcus pseudintermedius	45	26
													Staphylococcus schleiferi		19
28	Choi, et al. 2023	Prevalence and Characterization of Extended-Spectrum β-Lactamase-Producing Escherichia coli Isolated from Dogs and Cats in South Korea	2023	2018-2019	Gimcheon	Pet	<1 to >15 years	NR	Swabbing	Biochemical tests and PCR	Both Otitis and Pyoderma	91	Escherichia coli	91	91
29	Park, S. Y., et al. 2023	Antimicrobial activity of α-mangostin against Staphylococcus species from companion animals in vitro and therapeutic potential of α-mangostin in skin diseases caused by S. pseudintermedius	2023	NR	Daejeon	Pet	NR	NR	Swabbing	Biochemical tests and PCR	Pyoderma	206	Staphylococcus pseudintermedius	206	80
													Staphylococcus schleiferi		64
													Staphylococcus felis		51
													Staphylococcus epidermis		27
													Staphylococcus aureus		19
													Escherichia coli		20
													Pseudomonas aeruginosa		16
