# Supplementary material for: Prevalence of Bacterial Pathogens Isolated from Canines with Pyoderma and Otitis Externa in Korea: A Systematic Review and Meta-Analysis
Source: Vet Sci. 2024 Dec 16;11(12):656. doi: 10.3390/vetsci11120656 (PMC11680266; doi:10.3390/vetsci11120656)
Supplement: Supplementary file 1 [file vetsci-11-00656-s001.zip › vetsci-3323212 - Supplementary material/Table S4.xlsx]

## Sheet: Sheet1
Table S4. Descriptive characteristics of eligible studies included in the meta-analysis of the preva-lence of methicillin-resistant Staphylococcus pseudintermedius (MRSP) in dogs affected with pyoderma and/or otitis externa
Study #	Author/Year	Title	Source of pathogen	Number of infected canines	Diagnosed bacteria	Isolates recovered from infected canines	Tested antimicrobial	Number of investigated isolates	Number of resistant isolates
1	Yoon, et al. 2010	Antibiotic Resistance Profiles of Staphylococcus pseudintermedius Isolates from Canine Patients in Korea	Dogs with pyoderma and otitis externa	121	Staphylococcus pseudintermedius	74	Oxacillin	74	13
2	Jo, et al. 2012	High prevalence of Enterococcus spp. from dogs with otitis externa	Dogs with otitis externa	68	Staphylococcus pseudintermedius	7	Oxacillin	7	4
3	Song, C. Y., et al. 2013	In vitro efficacy of the essential oil from Leptospermum scoparium (manuka) on antimicrobial susceptibility and biofilm formation in Staphylococcus pseudintermedius isolates from dogs	Dogs with pyoderma and otitis externa	50	Staphylococcus pseudintermedius	50	Oxacillin	50	39
4	Kang, et al. 2017	Clonal distribution of methicillin-resistant Staphylococcus pseudintermedius isolates from skin infection of dogs in Korea	Dogs with pyoderma and otitis externa	186	Staphylococcus pseudintermedius	60	Oxacillin	60	60
5	Park, J. H., et al. 2018	Low prevalence of mupirocin resistance in Staphylococcus pseudintermedius isolates from canine pyoderma in Korea	Dogs with pyoderma	110	Staphylococcus pseudintermedius	110	Oxacillin	110	73
6	Kim, K. M., et al. 2019	A monitoring survey on antimicrobial resistance of bacterial isolates from companion dogs in Incheon	Dogs with otitis externa	86	Staphylococcus pseudintermedius	86	Oxacillin	86	20
7	Lee, C. H., et al. 2019	Characterization of Methicillin-Resistant Staphylococcus pseudintermedius Isolated from Dogs in Veterinary Hospitals in Korea	Dogs with pyoderma and otitis externa	57	Staphylococcus pseudintermedius	59	Oxacillin	59	26
8	Lim, et al. 2020	Identification of fusidic acid resistance in clinical isolates of Staphylococcus pseudintermedius from dogs in Korea	Dogs with pyoderma and otitis externa	53	Staphylococcus pseudintermedius	52	Methicillin	52	40
9	Lee, G. Y., et al. 2020a	Comparative assessment of genotypic and phenotypic correlates of Staphylococcus pseudintermedius strains isolated from dogs with otitis externa and healthy dogs	Dogs with otitis externa	26	Staphylococcus pseudintermedius	26	Oxacillin	26	16
10	Kang, J. H., et al. 2020a	First detection of multiresistance pRE25-like elements from Enterococcus spp. in Staphylococcus pseudintermedius isolated from canine pyoderma	Dogs with pyoderma	46	Staphylococcus pseudintermedius	46	Oxacillin	46	41
11	Jin, et al. 2021	In vitro antimicrobial activity of cold atmospheric microwave plasma against bacteria causing canine skin and ear infections	Dogs with pyoderma and otitis externa	40	Staphylococcus pseudintermedius	40	Oxacillin	40	27
12	Cho, et al. 2022	Antimicrobial resistance and virulence factors in staphylococci isolated from canine otitis externa	Dogs with otitis externa	295	Staphylococcus pseudintermedius	94	Oxacillin	94	34
